# Supplementary material for: Design and Synthesis of NTU-9/C3N4 Photocatalysts: Effects of NTU-9 Content and Composite Preparation Method
Source: Materials (Basel). 2023 Jul 14;16(14):5007. doi: 10.3390/ma16145007 (PMC10385252; doi:10.3390/ma16145007)
Supplement: Supplementary file 1 [file materials-16-05007-s001.zip]

Archive with 1 entries (1 files):
- materials-2473098-supplementary.pdf
